# Supplementary material for: β-Carotene from the Alga Dunaliella bardawil Decreases Gene Expression of Adipose Tissue Macrophage Recruitment Markers and Plasma Lipid Concentrations in Mice Fed a High-Fat Diet
Source: Mar Drugs. 2022 Jun 29;20(7):433. doi: 10.3390/md20070433 (PMC9316718; doi:10.3390/md20070433)
Supplement: Supplementary file 1 [file marinedrugs-20-00433-s001.zip]

Archive with 1 entries (1 files):
- marinedrugs-1692870-supplementary.pdf
